# Supplementary material for: Unlocking the Potential of 46 New Bacteriophages for Biocontrol of Dickeya Solani
Source: Viruses. 2018 Nov 10;10(11):621. doi: 10.3390/v10110621 (PMC6267328; doi:10.3390/v10110621)
Supplement: Supplementary file 1 [file viruses-10-00621-s001.zip]

Archive with 6 entries (6 files):
- sublementery/Figure_S1.svg
- sublementery/Figure_S2.png
- sublementery/Figure_S3.png
- sublementery/Figure_S4.pdf
- sublementery/Figure_S5.png
- sublementery/TableS1.xlsx
