# Supplementary material for: Unlocking the Potential of 46 New Bacteriophages for Biocontrol of Dickeya Solani
Source: Viruses. 2018 Nov 10;10(11):621. doi: 10.3390/v10110621 (PMC6267328; doi:10.3390/v10110621)
Supplement: Supplementary file 1 [file viruses-10-00621-s001.zip › sublementery/TableS1.xlsx]

## Sheet: Sheet1
Phage Name	Sample type	Cluster
Dagda	Wastewater	A
Katbat	Organic Waste	A
Dagda_B1	Wastewater	A
Mysterion	Organic Waste	A
Luksen	Wastewater	A
Kabyca	Wastewater	B
Crastel_B2	Wastewater	B
Coodle	Wastewater	B
Dabica	Wastewater	B
Dabica_B1	Wastewater	B
Coodle_B1	Wastewater	B
Kabyca	Organic Waste	B
Manyby	Organic Waste	B
Coodle_B2	Wastewater	B
Anloca_B1	Wastewater	B
Tomaca_B1	Wastewater	B
Tikiki	Organic Waste	B
Dabica	Organic Waste	B
Donester	Wastewater	B
Sewaca	Organic Waste	B
Tomaca	Wastewater	B
Sewaca	Wastewater	B
Ismaca	Organic Waste	B
Jaluca	Wastewater	B
Powerleak	Wastewater	B
Anloca_B2	Wastewater	B
Bastian	Wastewater	B
Anloca_B4	Wastewater	B
Jaloca	Wastewater	B
Crastel_B3	Wastewater	B
Crastel	Wastewater	B
Lybyca	Wastewater	B
Willrick	Wastewater	B
Crastel_B4	Wastewater	B
Anloca_B3	Wastewater	B
Orktop	Organic Waste	B
Mariwil	Organic Waste	B
Ticap	Organic Waste	B
Kamild	Wastewater	B
Crastel_B1	Wastewater	B
Anloca	Wastewater	B
Ticap_B2	Organic Waste	B
Ticap_B1	Organic Waste	B
Mitoco	Organic Waste	B
Cakeman	Organic Waste	B
Ninurta	Organic Waste	Singleton
